# Supplementary material for: Thiazole Derivatives as Modulators of GluA2 AMPA Receptors: Potent Allosteric Effects and Neuroprotective Potential
Source: Biomolecules. 2023 Nov 23;13(12):1694. doi: 10.3390/biom13121694 (PMC10741633; doi:10.3390/biom13121694)
Supplement: Supplementary file 1 [file biomolecules-13-01694-s001.zip]

Archive with 1 entries (1 files):
- biomolecules-2699347-supplementary.pdf
